# Supplementary material for: Transcriptome analysis of the transdifferentiation of canine BMSCs into insulin producing cells
Source: BMC Genomics. 2021 Feb 25;22:134. doi: 10.1186/s12864-021-07426-3 (PMC7905582; doi:10.1186/s12864-021-07426-3)
Supplement: Supplementary file 3 — Additional file 3 KEGG analysis of GEO data using DAVID. It was top 20 signaling pathways showed in this table. “Enrichment Score” --- The overall enrichment score for each term members, the higher, the more enriched. “Count” --- The number of genes involved in individual term. “Banjamini” --- The modified Fisher Exact P-Value, the smaller, the more enriched. [file 12864_2021_7426_MOESM3_ESM.xlsx]

## Sheet: Sheet1
Enrichment Score: 5.02	Count	P_Value	Benjamini
Focal adhesion	34	3.8e-06	0.001
ECM-receptor interaction	20	4.9e-06	0.00066
PI3K-Akt signaling pathway	44	4.7e-05	0.0032
Enrichment Score: 2.75	Count	P_Value	Benjamini
Biosynthesis of amino acids	15	0.00032	0.017
Carbon metabolism	18	0.0017	0.045
Glycolysis / Gluconeogenesis	12	0.0034	0.073
Biosynthesis of antibiotics	26	0.0057	0.097
Enrichment Score: 1.14	Count	P_Value	Benjamini
Rap1 signaling pathway	22	0.046	0.32
Ras signaling pathway	22	0.072	0.42
Melanoma	9	0.11	0.52
Enrichment Score: 0.59	Count	P_Value	Benjamini
Salivary secretion	9	0.16	0.55
Renin secretion	7	0.28	0.67
cGMP-PKG signaling pathway	13	0.39	0.74
Enrichment Score: 0.54	Count	P_Value	Benjamini
Prolactin signaling pathway	11	0.024	0.25
VEGF signaling pathway	8	0.11	0.54
Melanoma	9	0.11	0.52
Central carbon metabolism in cancer	8	0.13	0.55
ErbB signaling pathway	10	0.14	0.54
Pancreatic cancer	8	0.15	0.54
Choline metabolism in cancer	10	0.24	0.64
